# Supplementary material for: Unilateral Mitochondrial–Hemodynamic Coupling and Bilateral Connectivity in the Prefrontal Cortices of Young and Older Healthy Adults
Source: Bioengineering (Basel). 2023 Nov 20;10(11):1336. doi: 10.3390/bioengineering10111336 (PMC10669330; doi:10.3390/bioengineering10111336)
Supplement: Supplementary file 1 [file bioengineering-10-01336-s001.zip]

Archive with 1 entries (1 files):
- bioengineering-2623119-supplementary.pdf
